# Supplementary material for: Comparative Transcriptomic Analyses of Anthocyanin Biosynthesis Genes in Eggplant Under Low Temperature and Weak Light
Source: Plants (Basel). 2025 Feb 6;14(3):478. doi: 10.3390/plants14030478 (PMC11819703; doi:10.3390/plants14030478)
Supplement: Supplementary file 1 [file plants-14-00478-s001.zip]

Archive with 1 entries (1 files):
- plants-3431409-supplementary.pdf
